# Supplementary material for: Hydrothermal and Organosolv Treatments for Hydroxycinnamate Release from Corn Stover: Strong versus Mild Alkaline Catalysis
Source: Molecules. 2025 Nov 5;30(21):4297. doi: 10.3390/molecules30214297 (PMC12609553; doi:10.3390/molecules30214297)
Supplement: Supplementary file 1 [file molecules-30-04297-s001.zip]

Archive with 1 entries (1 files):
- molecules-3920493-supplementary.pdf
